# Supplementary material for: No extra-adrenal aldosterone production in various human cell lines
Source: J Mol Endocrinol. 2024 Feb 1;72(3):e230100. doi: 10.1530/JME-23-0100 (PMC10895282; doi:10.1530/JME-23-0100)
Supplement: Supplementary Table 2 [file supplementary_table_2.xlsx]

## Sheet: placental
Absolute values of the progesterone metabolites of the placental cells JEG-3, BeWo, HTR-8/SVneo
A)
Progesterone as substrate		JEG-3			BeWo			HTR-8/SVneo
		nmol/L			nmol/L			nmol/L
	time	mean ± SEM	p-value		mean ± SEM	p-value		mean ± SEM	p-value
Progesterone	0h	1339.0 ± 132.6	0.189	ns	803.4 ± 57.1	0.236	ns	709.7 ± 105.8	0.512	ns
Progesterone	24h	1090.0 ± 85.7			540.9 ± 179.7			563.8 ± 172.9
6α-Hydroxyprogesterone	24h	3.2 ± 0.4			1.0 ± 0.5			0.9 ± 0.3
6β-Hydroxyprogesterone	24h	9.7 ± 1.3			ND			ND
20α-OH Progesterone	24h	10.2 ± 0.7			19.8 ± 6.4			23.6 ± 9.0
20β-OH Progesterone	24h	10.0 ± 1.45			ND			ND
11α-Hydroxyprogesterone	24h	2.1 ± 0.6			2.5 ± 0.3			2.6 ± 0.2
5α/β-Dihydroprogesterone	24h	25.0 ± 3.1			42.2 ± 11.7			39.0 ± 11.1
Allopregnanolone	24h	ND			1.8 ± 1.6			1.6 ± 1.4
6α-OH-Pregnanolone	24h	16.2 ± 2.3			34.1 ± 5.4			33.3 ± 8.2
B)
Progesterone + Ang II as substrate		JEG-3			BeWo			HTR-8/SVneo
		nmol/L			nmol/L			nmol/L
	time	mean ± SEM	p-value		mean ± SEM	p-value		mean ± SEM	p-value
Progesterone	0h	1252.0 ± 120.7	0.111	ns	709.7 ± 105.8	0.512	ns	1227.0 ± 122.2	0.037	*
Progesterone	24h	943.3 ± 91.7			563.8 ± 172.9			762.1 ± 89.5
6α-Hydroxyprogesterone	24h	3.0 ± 0.4			0.9 ± 0.3			ND
6β-Hydroxyprogesterone	24h	9.4 ± 1.5			ND			ND
20α-OH Progesterone	24h	8.8 ± 0.1			23.6 ± 9.0			4.3 ± 0.1
20β-OH Progesterone	24h	8.1 ± 0.4			ND			ND
11α-Hydroxyprogesterone	24h	1.8 ± 0.6			2.6 ± 0.2			ND
5α/β-Dihydroprogesterone	24h	25.1 ± 1.7			39.0 ± 11.1			124.5 ± 21.3
Allopregnanolone	24h	ND			1.6 ± 1.4			17.7 ± 17.3
6α-OH-Pregnanolone	24h	14.1 ± 0.7			33.3 ± 8.2			40.3 ± 7.6
