# Supplementary material for: No extra-adrenal aldosterone production in various human cell lines
Source: J Mol Endocrinol. 2024 Feb 1;72(3):e230100. doi: 10.1530/JME-23-0100 (PMC10895282; doi:10.1530/JME-23-0100)
Supplement: Supplementary Table 3 [file supplementary_table_3.xlsx]

## Sheet: renal
Absolute values of the progesterone metabolites of the renal cells HRMC and HEK293
A)
Progesterone as substrate		HRMC			HEK293
		nmol/L			nmol/L
	time	mean ± SEM	p-value		mean ± SEM	p-value
Progesterone	0h	1076			1101 ± 241.7	0.421	ns
Progesterone	24h	1008			799.8 ± 232.7
6α-Hydroxyprogesterone	24h	2			4.3 ± 0.7
6β-Hydroxyprogesterone	24h	9.9			14.2 ± 1.8
20α-OH Progesterone	24h	82.9			12.0 ± 2.6
20β-OH Progesterone	24h	23.3			15.0 ± 2.2
11α-Hydroxyprogesterone	24h	1.9			9.4 ± 1.6
5α/β-Dihydroprogesterone	24h	174.1			74.8 ± 4.9
Allopregnanolone	24h	45.4			4.6 ± 1.2
Isopregnanolone	24h	135			ND
6α-OH-Pregnanolone	24h	27.9			27.1 ± 5.5
B)
Progesterone + Ang II as substrate		HRMC			HEK293
		nmol/L			nmol/L
	time	mean ± SEM	p-value		mean ± SEM	p-value
Progesterone	0h	968			1367 ± 220.8	0.309	ns
Progesterone	24h	676			1011 ± 210.9
6α-Hydroxyprogesterone	24h	2.1			5.6 ± 1.3
6β-Hydroxyprogesterone	24h	9.4			18.7 ± 3.7
20α-OH Progesterone	24h	75.8			15.8 ± 3.4
20β-OH Progesterone	24h	21.2			25.2 ± 5.9
11α-Hydroxyprogesterone	24h	1.8			11.6 ± 1.9
5α/β-Dihydroprogesterone	24h	181.3			95.9 ± 10.5
Allopregnanolone	24h	47.8			6.0 ± 0.5
Isopregnanolone	24h	147.2			ND
6α-OH-Pregnanolone	24h	38.5			26.6 ± 2.1
