# Supplementary material for: No extra-adrenal aldosterone production in various human cell lines
Source: J Mol Endocrinol. 2024 Feb 1;72(3):e230100. doi: 10.1530/JME-23-0100 (PMC10895282; doi:10.1530/JME-23-0100)
Supplement: Supplementary Table 4 [file supplementary_table_4.xlsx]

## Sheet: PBMC +- PA
Absolute values of the progesterone metabolites of the PBMCs from healthy subjects and PA patients
A)
Progesterone as substrate		PBMC no PA			PBMC with PA
		nmol/L			nmol/L
	time	mean ± SEM	p-value		mean ± SEM	p-value
Progesterone	0h	1048.0 ± 36.7	0.058	ns	1072.0 ± 98.5	0.533	ns
Progesterone	24h	848.3 ± 66.4			995.0 ± 65.0
6α-Hydroxyprogesterone	24h	0.6 ± 0.3			0.9 ± 0.1
6β-Hydroxyprogesterone	24h	5.8 ± 2.0			7.5 ± 0.5
20α-OH Progesterone	24h	3.8 ± 3.5			11.0 ± 5.6
20β-OH Progesterone	24h	ND			1.4 ± 3.7
11α-Hydroxyprogesterone	24h	ND			0.2 ± 0.0
5α/β-Dihydroprogesterone	24h	59.3 ± 33.4			62.9 ± 15.6
Allopregnanolone	24h	3.9 ± 1.7			ND
6α-OH-Pregnanolone	24h	ND			ND
B)
Progesterone + Ang II as substrate		PBMC no PA			PBMC with PA
		nmol/L			nmol/L
	time	mean ± SEM	p-value		mean ± SEM	p-value
Progesterone	0h	1083.0 ± 94.7	0.072	ns	1019.0 ± 101.9	0.182	ns
Progesterone	24h	722 ± 114.9			866.7 ± 21.2
6α-Hydroxyprogesterone	24h	0.5 ± 0.2			0.9 ± 0.1
6β-Hydroxyprogesterone	24h	3.4 ± 1.5			6.3 ± 0.4
20α-OH Progesterone	24h	1.4 ± 1.3			8.8 ± 4.4
20β-OH Progesterone	24h	ND			ND
11α-Hydroxyprogesterone	24h	ND			0.1 ± 0.0
5α/β-Dihydroprogesterone	24h	38.5 ± 20.0			58.1 ± 11.6
Allopregnanolone	24h	ND			ND
6α-OH-Pregnanolone	24h	ND			ND
